# Supplementary material for: TFEB Overexpression, Not mTOR Inhibition, Ameliorates RagCS75Y Cardiomyopathy
Source: Int J Mol Sci. 2021 May 23;22(11):5494. doi: 10.3390/ijms22115494 (PMC8197163; doi:10.3390/ijms22115494)
Supplement: Supplementary file 1 [file ijms-22-05494-s001.zip]

Archive with 3 entries (3 files):
- supplementary Figures and tables.pdf
- Video S1-rragc wt.avi
- Video S2-rragc ki.avi
